# Supplementary material for: State-dependent connectivity in auditory-reward networks predicts peak pleasure experiences to music
Source: PLoS Biol. 2024 Aug 12;22(8):e3002732. doi: 10.1371/journal.pbio.3002732 (PMC11318860; doi:10.1371/journal.pbio.3002732)
Supplement: S1 Data — (XLSX) [file pbio.3002732.s017.xlsx]

## Sheet: Figure2B
Actual chill duration	Predicted chill duration	Network
-1.13652	-0.00325163	Reward
-0.833464	-0.43032	Reward
-0.259056	0.424665	Reward
-0.792187	0.446058	Reward
-1.10916	-0.00239622	Reward
-0.151408	-0.694963	Reward
0.195285	0.671089	Reward
0.578076	-0.552096	Reward
-0.13771	-1.63702	Reward
1.52887	1.00186	Reward
0.959077	0.910221	Reward
-0.855518	-0.185241	Reward
0.502448	0.0368914	Reward
-0.913758	-1.77271	Reward
-0.356393	-0.149117	Reward
0.468199	0.855429	Reward
-1.42198	-0.943252	Reward
0.9135	0.587148	Reward
0.0988881	0.545579	Reward
2.54549	1.2206	Reward
-0.846195	-2.2238	Reward
-1.12612	-0.206339	Reward
0.209129	0.747453	Reward
1.46068	0.7341	Reward
0.140361	0.121655	Reward
0.1522	-1.46264	Reward
-0.595507	0.237046	Reward
-1.19693	1.24372	Reward
-0.810352	-2.22621	Reward
2.30667	2.43456	Reward
-0.0614827	1.31033	Reward
-1.2638	-0.635585	Reward
-1.32204	0.00117898	Reward
0.8372	-0.553066	Reward
-0.38611	-0.843527	Reward
0.618125	-0.0407614	Reward
1.37071	0.108837	Reward
0.690797	0.923873	Reward
-1.13652	-0.392165	ParietoMedial
-0.833464	-0.470428	ParietoMedial
-0.259056	0.507311	ParietoMedial
-0.792187	-0.32936	ParietoMedial
-1.10916	1.12867	ParietoMedial
-0.151408	-3.27804	ParietoMedial
0.195285	0.147275	ParietoMedial
0.578076	-0.392529	ParietoMedial
-0.13771	-0.568417	ParietoMedial
1.52887	0.047391	ParietoMedial
0.959077	0.86839	ParietoMedial
-0.855518	-0.327368	ParietoMedial
0.502448	0.252008	ParietoMedial
-0.913758	-1.76177	ParietoMedial
-0.356393	0.311951	ParietoMedial
0.468199	-0.528668	ParietoMedial
-1.42198	-0.78308	ParietoMedial
0.9135	0.988645	ParietoMedial
0.0988881	-0.0164177	ParietoMedial
2.54549	0.75458	ParietoMedial
-0.846195	-1.87851	ParietoMedial
-1.12612	-0.525218	ParietoMedial
0.209129	1.3076	ParietoMedial
1.46068	-0.188495	ParietoMedial
0.140361	0.859041	ParietoMedial
0.1522	-1.12503	ParietoMedial
-0.595507	0.312162	ParietoMedial
-1.19693	0.991801	ParietoMedial
-0.810352	-0.548139	ParietoMedial
2.30667	2.25558	ParietoMedial
-0.0614827	1.11157	ParietoMedial
-1.2638	-0.312116	ParietoMedial
-1.32204	-0.644034	ParietoMedial
0.8372	-0.418716	ParietoMedial
-0.38611	0.766495	ParietoMedial
0.618125	0.695572	ParietoMedial
1.37071	0.113537	ParietoMedial
0.690797	1.06893	ParietoMedial
-1.13652	-0.0990622	Visual
-0.833464	-0.413803	Visual
-0.259056	-0.671945	Visual
-0.792187	0.593274	Visual
-1.10916	1.18025	Visual
-0.151408	-0.973154	Visual
0.195285	1.36139	Visual
0.578076	-0.544664	Visual
-0.13771	-1.50759	Visual
1.52887	0.368166	Visual
0.959077	0.101699	Visual
-0.855518	0.253421	Visual
0.502448	0.373695	Visual
-0.913758	-1.83339	Visual
-0.356393	0.168602	Visual
0.468199	-0.11393	Visual
-1.42198	-0.46848	Visual
0.9135	0.391334	Visual
0.0988881	0.904665	Visual
2.54549	0.898017	Visual
-0.846195	-2.57678	Visual
-1.12612	0.66149	Visual
0.209129	1.19508	Visual
1.46068	0.222977	Visual
0.140361	0.502856	Visual
0.1522	-2.78732	Visual
-0.595507	0.0748101	Visual
-1.19693	0.170156	Visual
-0.810352	-0.246008	Visual
2.30667	1.35014	Visual
-0.0614827	1.8896	Visual
-1.2638	-0.938928	Visual
-1.32204	-0.794806	Visual
0.8372	-0.0166523	Visual
-0.38611	0.653942	Visual
0.618125	-0.20962	Visual
1.37071	0.261481	Visual
0.690797	0.619089	Visual
-1.13652	0.0398582	SomatomotorDorsal
-0.833464	0.131725	SomatomotorDorsal
-0.259056	0.132295	SomatomotorDorsal
-0.792187	-0.564884	SomatomotorDorsal
-1.10916	-0.22363	SomatomotorDorsal
-0.151408	-2.97275	SomatomotorDorsal
0.195285	1.16717	SomatomotorDorsal
0.578076	0.278228	SomatomotorDorsal
-0.13771	0.0919663	SomatomotorDorsal
1.52887	0.526038	SomatomotorDorsal
0.959077	-0.0700157	SomatomotorDorsal
-0.855518	-0.933112	SomatomotorDorsal
0.502448	-0.828453	SomatomotorDorsal
-0.913758	-1.25756	SomatomotorDorsal
-0.356393	-0.275079	SomatomotorDorsal
0.468199	0.127762	SomatomotorDorsal
-1.42198	-0.542162	SomatomotorDorsal
0.9135	0.657633	SomatomotorDorsal
0.0988881	0.836351	SomatomotorDorsal
2.54549	0.469527	SomatomotorDorsal
-0.846195	-2.20403	SomatomotorDorsal
-1.12612	-0.446166	SomatomotorDorsal
0.209129	0.0665354	SomatomotorDorsal
1.46068	0.338528	SomatomotorDorsal
0.140361	1.29101	SomatomotorDorsal
0.1522	-1.87773	SomatomotorDorsal
-0.595507	1.23603	SomatomotorDorsal
-1.19693	1.19664	SomatomotorDorsal
-0.810352	-1.35529	SomatomotorDorsal
2.30667	1.35729	SomatomotorDorsal
-0.0614827	1.92197	SomatomotorDorsal
-1.2638	-0.210809	SomatomotorDorsal
-1.32204	0.467091	SomatomotorDorsal
0.8372	-0.0195574	SomatomotorDorsal
-0.38611	0.896018	SomatomotorDorsal
0.618125	-0.011455	SomatomotorDorsal
1.37071	-0.0538888	SomatomotorDorsal
0.690797	0.6169	SomatomotorDorsal
-1.13652	0.144981	FrontoParietal
-0.833464	-1.11285	FrontoParietal
-0.259056	-0.727675	FrontoParietal
-0.792187	0.807301	FrontoParietal
-1.10916	-0.294168	FrontoParietal
-0.151408	-2.51405	FrontoParietal
0.195285	0.185846	FrontoParietal
0.578076	0.615587	FrontoParietal
-0.13771	-2.06523	FrontoParietal
1.52887	0.776904	FrontoParietal
0.959077	-0.708154	FrontoParietal
-0.855518	-0.151245	FrontoParietal
0.502448	0.686216	FrontoParietal
-0.913758	-1.58038	FrontoParietal
-0.356393	0.477094	FrontoParietal
0.468199	-0.346266	FrontoParietal
-1.42198	-0.726022	FrontoParietal
0.9135	0.105726	FrontoParietal
0.0988881	1.10136	FrontoParietal
2.54549	0.484847	FrontoParietal
-0.846195	-1.97404	FrontoParietal
-1.12612	-0.289644	FrontoParietal
0.209129	0.0528212	FrontoParietal
1.46068	-0.0767246	FrontoParietal
0.140361	1.06313	FrontoParietal
0.1522	-0.843239	FrontoParietal
-0.595507	1.81154	FrontoParietal
-1.19693	1.28695	FrontoParietal
-0.810352	0.492679	FrontoParietal
2.30667	0.78079	FrontoParietal
-0.0614827	1.48034	FrontoParietal
-1.2638	-0.380003	FrontoParietal
-1.32204	-0.472088	FrontoParietal
0.8372	-0.206917	FrontoParietal
-0.38611	-0.276031	FrontoParietal
0.618125	0.619609	FrontoParietal
1.37071	-0.0612229	FrontoParietal
0.690797	1.83222	FrontoParietal
-1.13652	0.058883	Salience
-0.833464	0.236027	Salience
-0.259056	-0.00488353	Salience
-0.792187	-0.329833	Salience
-1.10916	0.482622	Salience
-0.151408	-1.90137	Salience
0.195285	0.913353	Salience
0.578076	-1.29998	Salience
-0.13771	-0.69837	Salience
1.52887	0.447652	Salience
0.959077	-1.01983	Salience
-0.855518	0.709744	Salience
0.502448	0.27935	Salience
-0.913758	-1.15458	Salience
-0.356393	-0.261049	Salience
0.468199	0.895782	Salience
-1.42198	-0.886104	Salience
0.9135	0.974569	Salience
0.0988881	0.761027	Salience
2.54549	0.595267	Salience
-0.846195	-0.762748	Salience
-1.12612	0.118531	Salience
0.209129	-0.00218008	Salience
1.46068	-0.167977	Salience
0.140361	1.54784	Salience
0.1522	-1.96042	Salience
-0.595507	0.960135	Salience
-1.19693	0.933367	Salience
-0.810352	-2.66409	Salience
2.30667	1.32045	Salience
-0.0614827	2.16369	Salience
-1.2638	-0.672343	Salience
-1.32204	-0.0529056	Salience
0.8372	-0.630659	Salience
-0.38611	-0.178002	Salience
0.618125	-0.250835	Salience
1.37071	0.866191	Salience
0.690797	0.633692	Salience
-1.13652	-0.0965321	DorsalAttention
-0.833464	-0.397712	DorsalAttention
-0.259056	1.22475	DorsalAttention
-0.792187	0.729602	DorsalAttention
-1.10916	1.02967	DorsalAttention
-0.151408	-1.62819	DorsalAttention
0.195285	0.684535	DorsalAttention
0.578076	-1.20145	DorsalAttention
-0.13771	0.731534	DorsalAttention
1.52887	0.831918	DorsalAttention
0.959077	-0.572435	DorsalAttention
-0.855518	-0.790882	DorsalAttention
0.502448	-0.785327	DorsalAttention
-0.913758	-1.43626	DorsalAttention
-0.356393	-0.659747	DorsalAttention
0.468199	-1.14206	DorsalAttention
-1.42198	-0.624322	DorsalAttention
0.9135	0.290218	DorsalAttention
0.0988881	0.27584	DorsalAttention
2.54549	0.0643453	DorsalAttention
-0.846195	-2.06267	DorsalAttention
-1.12612	-0.507797	DorsalAttention
0.209129	0.128089	DorsalAttention
1.46068	0.310346	DorsalAttention
0.140361	0.874005	DorsalAttention
0.1522	-1.8426	DorsalAttention
-0.595507	0.560607	DorsalAttention
-1.19693	1.29326	DorsalAttention
-0.810352	-1.04485	DorsalAttention
2.30667	2.20032	DorsalAttention
-0.0614827	2.01003	DorsalAttention
-1.2638	-0.0246923	DorsalAttention
-1.32204	0.753192	DorsalAttention
0.8372	-0.59645	DorsalAttention
-0.38611	0.600422	DorsalAttention
0.618125	-0.142904	DorsalAttention
1.37071	0.986721	DorsalAttention
0.690797	-0.0225208	DorsalAttention
-1.13652	0.216346	DefaultMode
-0.833464	-0.807844	DefaultMode
-0.259056	-0.357799	DefaultMode
-0.792187	0.0175783	DefaultMode
-1.10916	0.584956	DefaultMode
-0.151408	-2.16211	DefaultMode
0.195285	0.734209	DefaultMode
0.578076	-1.16015	DefaultMode
-0.13771	-0.869313	DefaultMode
1.52887	0.566956	DefaultMode
0.959077	-0.585197	DefaultMode
-0.855518	-0.641828	DefaultMode
0.502448	-1.9413	DefaultMode
-0.913758	-1.94045	DefaultMode
-0.356393	-0.613142	DefaultMode
0.468199	0.386599	DefaultMode
-1.42198	-0.180609	DefaultMode
0.9135	0.235832	DefaultMode
0.0988881	0.559001	DefaultMode
2.54549	0.19468	DefaultMode
-0.846195	-0.436903	DefaultMode
-1.12612	0.870377	DefaultMode
0.209129	0.50094	DefaultMode
1.46068	0.513823	DefaultMode
0.140361	0.713924	DefaultMode
0.1522	-2.6562	DefaultMode
-0.595507	0.57888	DefaultMode
-1.19693	0.707108	DefaultMode
-0.810352	0.188294	DefaultMode
2.30667	2.12789	DefaultMode
-0.0614827	1.44699	DefaultMode
-1.2638	-0.238331	DefaultMode
-1.32204	0.81561	DefaultMode
0.8372	0.0819677	DefaultMode
-0.38611	-0.0830828	DefaultMode
0.618125	0.889026	DefaultMode
1.37071	0.438907	DefaultMode
0.690797	1.30438	DefaultMode
-1.13652	-0.444807	MedialTemporalLobe
-0.833464	-0.228342	MedialTemporalLobe
-0.259056	0.328774	MedialTemporalLobe
-0.792187	0.712806	MedialTemporalLobe
-1.10916	-0.0101951	MedialTemporalLobe
-0.151408	-2.53173	MedialTemporalLobe
0.195285	1.10507	MedialTemporalLobe
0.578076	0.644666	MedialTemporalLobe
-0.13771	1.225	MedialTemporalLobe
1.52887	-0.202327	MedialTemporalLobe
0.959077	-0.40241	MedialTemporalLobe
-0.855518	-1.78752	MedialTemporalLobe
0.502448	0.00313979	MedialTemporalLobe
-0.913758	-0.899829	MedialTemporalLobe
-0.356393	-0.0914643	MedialTemporalLobe
0.468199	-0.0291882	MedialTemporalLobe
-1.42198	0.237374	MedialTemporalLobe
0.9135	1.45537	MedialTemporalLobe
0.0988881	0.700126	MedialTemporalLobe
2.54549	-0.0319288	MedialTemporalLobe
-0.846195	-0.889573	MedialTemporalLobe
-1.12612	-0.704339	MedialTemporalLobe
0.209129	0.0599848	MedialTemporalLobe
1.46068	-0.548017	MedialTemporalLobe
0.140361	0.567239	MedialTemporalLobe
0.1522	-2.0271	MedialTemporalLobe
-0.595507	0.208915	MedialTemporalLobe
-1.19693	1.08393	MedialTemporalLobe
-0.810352	-1.11827	MedialTemporalLobe
2.30667	1.70478	MedialTemporalLobe
-0.0614827	1.14718	MedialTemporalLobe
-1.2638	0.304942	MedialTemporalLobe
-1.32204	0.630572	MedialTemporalLobe
0.8372	-1.48327	MedialTemporalLobe
-0.38611	0.768037	MedialTemporalLobe
0.618125	-0.47432	MedialTemporalLobe
1.37071	1.9169	MedialTemporalLobe
0.690797	-0.900179	MedialTemporalLobe
-1.13652	-0.0312088	CinguloOpercular
-0.833464	0.119914	CinguloOpercular
-0.259056	0.430311	CinguloOpercular
-0.792187	0.181796	CinguloOpercular
-1.10916	1.21943	CinguloOpercular
-0.151408	-2.19578	CinguloOpercular
0.195285	2.48299	CinguloOpercular
0.578076	-0.330389	CinguloOpercular
-0.13771	-0.895672	CinguloOpercular
1.52887	0.469046	CinguloOpercular
0.959077	0.124851	CinguloOpercular
-0.855518	-0.276145	CinguloOpercular
0.502448	0.24203	CinguloOpercular
-0.913758	-0.821647	CinguloOpercular
-0.356393	-0.672323	CinguloOpercular
0.468199	0.0611968	CinguloOpercular
-1.42198	-1.0809	CinguloOpercular
0.9135	0.420088	CinguloOpercular
0.0988881	0.421108	CinguloOpercular
2.54549	-0.256139	CinguloOpercular
-0.846195	-2.67776	CinguloOpercular
-1.12612	0.477234	CinguloOpercular
0.209129	0.870102	CinguloOpercular
1.46068	0.0906856	CinguloOpercular
0.140361	-0.00989462	CinguloOpercular
0.1522	-0.922258	CinguloOpercular
-0.595507	0.441569	CinguloOpercular
-1.19693	1.73486	CinguloOpercular
-0.810352	-1.68154	CinguloOpercular
2.30667	0.48942	CinguloOpercular
-0.0614827	2.00546	CinguloOpercular
-1.2638	-0.424339	CinguloOpercular
-1.32204	0.230295	CinguloOpercular
0.8372	-1.02877	CinguloOpercular
-0.38611	0.451233	CinguloOpercular
0.618125	0.54649	CinguloOpercular
1.37071	-0.39394	CinguloOpercular
0.690797	0.188608	CinguloOpercular
-1.13652	0.829144	SomatomotorLateral
-0.833464	0.397519	SomatomotorLateral
-0.259056	0.0900803	SomatomotorLateral
-0.792187	0.367265	SomatomotorLateral
-1.10916	0.719298	SomatomotorLateral
-0.151408	-1.87776	SomatomotorLateral
0.195285	2.1037	SomatomotorLateral
0.578076	-0.515924	SomatomotorLateral
-0.13771	0.957657	SomatomotorLateral
1.52887	-0.440668	SomatomotorLateral
0.959077	-1.01685	SomatomotorLateral
-0.855518	-0.245622	SomatomotorLateral
0.502448	0.520765	SomatomotorLateral
-0.913758	-0.369117	SomatomotorLateral
-0.356393	-0.325499	SomatomotorLateral
0.468199	-0.248902	SomatomotorLateral
-1.42198	-0.502456	SomatomotorLateral
0.9135	0.223164	SomatomotorLateral
0.0988881	0.221462	SomatomotorLateral
2.54549	0.0739736	SomatomotorLateral
-0.846195	-3.31548	SomatomotorLateral
-1.12612	0.165324	SomatomotorLateral
0.209129	0.264542	SomatomotorLateral
1.46068	0.378294	SomatomotorLateral
0.140361	0.704299	SomatomotorLateral
0.1522	-2.16664	SomatomotorLateral
-0.595507	0.158282	SomatomotorLateral
-1.19693	1.42326	SomatomotorLateral
-0.810352	-1.59704	SomatomotorLateral
2.30667	0.869348	SomatomotorLateral
-0.0614827	1.36865	SomatomotorLateral
-1.2638	-0.247518	SomatomotorLateral
-1.32204	0.0357591	SomatomotorLateral
0.8372	0.371065	SomatomotorLateral
-0.38611	0.660027	SomatomotorLateral
0.618125	0.455656	SomatomotorLateral
1.37071	0.26641	SomatomotorLateral
0.690797	-0.755474	SomatomotorLateral
-1.13652	0.852888	VentralAttention
-0.833464	0.636082	VentralAttention
-0.259056	0.892709	VentralAttention
-0.792187	0.724108	VentralAttention
-1.10916	0.891727	VentralAttention
-0.151408	-0.534349	VentralAttention
0.195285	0.462836	VentralAttention
0.578076	-0.25595	VentralAttention
-0.13771	-0.547668	VentralAttention
1.52887	-1.00671	VentralAttention
0.959077	-0.480493	VentralAttention
-0.855518	-1.54663	VentralAttention
0.502448	-0.31861	VentralAttention
-0.913758	-2.13381	VentralAttention
-0.356393	0.0629791	VentralAttention
0.468199	-0.186259	VentralAttention
-1.42198	-1.28296	VentralAttention
0.9135	0.281113	VentralAttention
0.0988881	0.390083	VentralAttention
2.54549	-0.179581	VentralAttention
-0.846195	-2.22624	VentralAttention
-1.12612	-0.524675	VentralAttention
0.209129	0.892335	VentralAttention
1.46068	-0.251938	VentralAttention
0.140361	1.43115	VentralAttention
0.1522	-1.51609	VentralAttention
-0.595507	1.16369	VentralAttention
-1.19693	1.27996	VentralAttention
-0.810352	-0.90023	VentralAttention
2.30667	1.36237	VentralAttention
-0.0614827	2.42407	VentralAttention
-1.2638	-0.668897	VentralAttention
-1.32204	1.06654	VentralAttention
0.8372	-0.239887	VentralAttention
-0.38611	-0.0331364	VentralAttention
0.618125	0.147521	VentralAttention
1.37071	-0.0836537	VentralAttention
0.690797	-0.0444021	VentralAttention

## Sheet: Figure2C
Actual chill duration	Predicted chill duration
-1.16125	0.0856835
-0.843267	-0.952595
-0.240565	-0.305446
-0.799957	0.411278
-1.13254	0.915229
-0.127615	-2.10739
0.236156	1.81369
0.637802	-0.569642
-0.113242	-1.16099
1.63543	0.227714
1.03757	-0.228474
-0.866408	-0.257342
0.558449	-1.97167
-0.927517	-2.22818
-0.342697	-0.843706
0.522513	0.798139
-1.46078	-0.340719
0.989749	0.0999703
0.135011	0.934852
2.24556	0.151787
-0.856625	0.0882298
-1.15034	0.813043
0.250681	0.195218
1.56388	0.301073
0.178526	-0.0126582
0.190948	-2.18766
-0.59359	0.33982
-1.22464	0.552494
-0.819017	0.633007
2.45154	1.09448
-0.0332598	1.60474
-1.2948	-0.423621
-1.35591	1.49524
0.909691	-0.822455
-0.373878	-0.168891
0.679824	0.0983746
0.738486	1.06947
0.756076	0.857905

## Sheet: Figure2D
r	Comb
0.526609	Auditory-Reward
0.390747	Auditory-ParietoMedial
0.315393	Auditory-Visual
0.282991	Auditory-SomatomotorDorsal
0.249277	Auditory-FrontoParietal
0.245273	Auditory-Salience
0.20117	Auditory-DorsalAttention
0.196308	Auditory-DefaultMode
0.167038	Auditory-MedialTemporalLobe
0.096204	Auditory-CinguloOpercular
0.0796721	Auditory-SomatomotorLateral
0.0638352	Auditory-VentralAttention
-0.211191	Other-Other
-0.253934	Other-Other
-0.233399	Other-Other
0.0172998	Other-Other
0.231615	Other-Other
-0.12184	Other-Other
-0.186765	Other-Other
-0.226477	Other-Other
-0.10205	Other-Other
0.12539	Other-Other
0.0860265	Other-Other
-0.270297	Other-Other
0.102519	Other-Other
0.298384	Other-Other
0.190654	Other-Other
-0.0869699	Other-Other
-0.244201	Other-Other
0.0589342	Other-Other
0.0724019	Other-Other
-0.311447	Other-Other
-0.210291	Other-Other
-0.0135426	Other-Other
-0.238776	Other-Other
-0.423384	Other-Other
-0.296168	Other-Other
-0.289029	Other-Other
-0.263487	Other-Other
-0.283523	Other-Other
-0.309348	Other-Other
-0.168784	Other-Other
0.179727	Other-Other
0.0817326	Other-Other
-0.124255	Other-Other
0.0544065	Other-Other
0.114023	Other-Other
0.0809101	Other-Other
-0.068888	Other-Other
-0.118873	Other-Other
0.181458	Other-Other
0.016777	Other-Other
-0.0860497	Other-Other
-0.157672	Other-Other
-0.274804	Other-Other
-0.0596415	Other-Other
-0.523912	Other-Other
0.0922022	Other-Other
0.211117	Other-Other
0.127995	Other-Other
-0.113367	Other-Other
0.145353	Other-Other
0.174241	Other-Other
0.114273	Other-Other
0.0393655	Other-Other
0.0239309	Other-Other
-0.0237283	Other-Other
-0.264311	Other-Other
0.0266584	Other-Other
-0.215878	Other-Other
0.0383807	Other-Other
-0.237257	Other-Other
-0.321573	Other-Other
-0.0266127	Other-Other
-0.0387003	Other-Other
-0.0541537	Other-Other
-0.140492	Other-Other
-0.176774	Other-Other

## Sheet: Figure2E
Actual chill duration	Predicted chill duration	period
-0.923533	-0.362846	RSFC-preceding
-0.7628	-1.61468	RSFC-preceding
-2.65576e-05	-0.604286	RSFC-preceding
-0.923533	-0.220924	RSFC-preceding
-0.768453	-0.244891	RSFC-preceding
-0.923533	2.08683	RSFC-preceding
-0.923533	-0.151816	RSFC-preceding
-0.434815	1.39434	RSFC-preceding
-0.923533	-0.794681	RSFC-preceding
0.0870291	0.250183	RSFC-preceding
-0.923533	0.197987	RSFC-preceding
-0.209375	-0.165651	RSFC-preceding
-0.553716	0.206426	RSFC-preceding
-0.923533	-0.18044	RSFC-preceding
-0.0190582	-1.52531	RSFC-preceding
-0.622041	0.698823	RSFC-preceding
0.16423	-0.546648	RSFC-preceding
0.433933	-0.852296	RSFC-preceding
-0.0326253	-0.337139	RSFC-preceding
-0.748291	0.253585	RSFC-preceding
-0.589461	-0.633973	RSFC-preceding
0.108887	1.77218	RSFC-preceding
-0.247815	0.626364	RSFC-preceding
-0.196184	-0.987235	RSFC-preceding
-0.536305	-1.65726	RSFC-preceding
-0.097446	1.26111	RSFC-preceding
-0.444915	-0.530807	RSFC-preceding
-0.923533	-1.03455	RSFC-preceding
0.143031	0.0784077	RSFC-preceding
-0.796341	-0.808107	RSFC-preceding
-0.923533	1.46018	RSFC-preceding
-0.294546	-0.364681	RSFC-preceding
-0.923533	-1.45505	RSFC-preceding
-0.504836	-0.647583	RSFC-preceding
-0.224638	-1.27806	RSFC-preceding
-0.923533	0.712644	RSFC-preceding
-0.923533	0.15034	RSFC-preceding
-0.866815	-1.10251	RSFC-preceding
-0.736608	2.10841	RSFC-preceding
-0.414766	-0.643612	RSFC-preceding
0.271222	0.748154	RSFC-preceding
1.33445	0.466159	RSFC-preceding
-0.43587	-1.95231	RSFC-preceding
-0.76525	0.370566	RSFC-preceding
-0.395866	0.763656	RSFC-preceding
-0.594719	0.24744	RSFC-preceding
-0.923533	-1.97587	RSFC-preceding
0.960789	0.256532	RSFC-preceding
1.09533	0.847228	RSFC-preceding
1.0027	-0.457954	RSFC-preceding
-0.104983	-0.613449	RSFC-preceding
-0.586051	1.48568	RSFC-preceding
-0.0665431	0.727989	RSFC-preceding
0.405668	-1.21043	RSFC-preceding
-0.802936	1.21098	RSFC-preceding
0.30693	0.0834788	RSFC-preceding
-0.744334	-0.882559	RSFC-preceding
0.967008	0.520739	RSFC-preceding
0.901433	0.460854	RSFC-preceding
0.211394	0.897113	RSFC-preceding
1.44525	0.787801	RSFC-preceding
-0.202591	-0.517554	RSFC-preceding
0.253603	-0.592943	RSFC-preceding
-0.830259	-0.514811	RSFC-preceding
0.902564	-0.349159	RSFC-preceding
1.60918	-0.195407	RSFC-preceding
-0.923533	-0.168263	RSFC-preceding
-0.387443	1.04858	RSFC-preceding
-0.923533	-0.299708	RSFC-preceding
-0.872279	-0.456806	RSFC-preceding
0.947599	-1.67097	RSFC-preceding
1.24023	0.100796	RSFC-preceding
1.57508	0.1234	RSFC-preceding
-0.923533	0.645161	RSFC-preceding
1.66451	0.656242	RSFC-preceding
0.140544	0.832453	RSFC-preceding
0.855267	0.33928	RSFC-preceding
2.59638	-0.425385	RSFC-preceding
-0.791008	0.539775	RSFC-preceding
1.08647	-0.169507	RSFC-preceding
1.74862	1.77211	RSFC-preceding
-0.923533	0.401007	RSFC-preceding
2.04069	-1.48903	RSFC-preceding
0.294305	1.35838	RSFC-preceding
-0.923533	-1.11228	RSFC-preceding
2.68118	3.06661	RSFC-preceding
-0.923533	0.248627	RSFC-preceding
0.110018	-1.70018	RSFC-preceding
-0.39027	-0.535272	RSFC-preceding
-0.405344	-2.01257	RSFC-preceding
-0.662875	2.41245	RSFC-preceding
-0.923533	0.169786	RSFC-preceding
-0.900921	-0.57115	RSFC-preceding
-0.105737	1.04851	RSFC-preceding
0.453624	0.833415	RSFC-preceding
-0.303968	0.779487	RSFC-preceding
0.184449	0.940617	RSFC-preceding
-0.166921	-1.72398	RSFC-preceding
0.408871	-1.05464	RSFC-preceding
0.7179	1.06802	RSFC-preceding
1.19445	0.876466	RSFC-preceding
-0.709662	-0.400933	RSFC-preceding
-0.382356	-0.214016	RSFC-preceding
-0.544596	-1.05382	RSFC-preceding
-0.923533	0.0440924	RSFC-preceding
-0.565022	-0.638703	RSFC-preceding
-0.187705	0.984026	RSFC-preceding
-0.746595	0.0954408	RSFC-preceding
-0.444915	0.403019	RSFC-preceding
-0.303534	-0.673518	RSFC-preceding
0.839251	-0.482215	RSFC-preceding
-0.923533	-1.26029	RSFC-preceding
0.0826952	1.23171	RSFC-preceding
-0.627694	1.07452	RSFC-preceding
-0.0908509	-0.927845	RSFC-preceding
0.253792	1.01927	RSFC-preceding
-0.842507	0.0214735	RSFC-preceding
-0.923533	0.12295	RSFC-preceding
-0.204099	-1.1993	RSFC-preceding
0.986605	0.0356331	RSFC-preceding
-0.923533	1.0932	RSFC-preceding
1.69707	1.27528	RSFC-preceding
1.13396	1.64683	RSFC-preceding
-0.407794	-0.170656	RSFC-preceding
1.3075	0.632437	RSFC-preceding
-0.923533	1.12674	RSFC-preceding
-0.857582	1.17054	RSFC-preceding
-0.923533	-0.910637	RSFC-preceding
-0.923533	0.0880944	RSFC-preceding
-0.923533	-0.288417	RSFC-preceding
-0.923533	1.62808	RSFC-preceding
-0.923533	0.336365	RSFC-preceding
-0.742638	-0.60861	RSFC-preceding
-0.923533	1.25828	RSFC-preceding
-0.68705	-1.24865	RSFC-preceding
0.109829	-0.73314	RSFC-preceding
1.46013	0.214647	RSFC-preceding
2.82689	-1.25893	RSFC-preceding
-0.695341	0.775931	RSFC-preceding
0.833974	0.728622	RSFC-preceding
2.05181	1.27834	RSFC-preceding
-0.923533	-0.206053	RSFC-preceding
-0.923533	-1.26514	RSFC-preceding
2.24609	-0.374821	RSFC-preceding
-0.441146	-0.555826	RSFC-preceding
1.1545	0.807832	RSFC-preceding
-0.923533	-1.46808	RSFC-preceding
-0.923533	1.73372	RSFC-preceding
1.48463	0.412448	RSFC-preceding
-0.923533	-0.854878	RSFC-preceding
2.05068	-0.303665	RSFC-preceding
2.34803	-0.215495	RSFC-preceding
1.25474	0.958453	RSFC-preceding
-0.743203	0.465701	RSFC-preceding
2.69663	1.86151	RSFC-preceding
3.10515	0.193665	RSFC-preceding
-0.923533	-0.691031	RSFC-preceding
0.0391673	-1.70228	RSFC-preceding
0.474257	-0.0930066	RSFC-preceding
-0.923533	-0.578566	RSFC-preceding
-0.484787	0.612127	RSFC-preceding
-0.89263	0.377112	RSFC-preceding
-0.923533	2.39948	RSFC-preceding
-0.923533	-2.2792	RSFC-preceding
-0.923533	-0.177099	RSFC-preceding
-0.771091	-0.266517	RSFC-preceding
-0.887731	-0.99341	RSFC-preceding
-0.625622	-0.551417	RSFC-preceding
-0.923533	-0.783323	RSFC-preceding
-0.775237	1.39217	RSFC-preceding
0.224019	-0.826479	RSFC-preceding
0.43431	0.488693	RSFC-preceding
0.0418054	-1.20243	RSFC-preceding
1.66854	-0.28033	RSFC-preceding
-0.855697	0.11407	RSFC-preceding
1.46609	0.629989	RSFC-preceding
-0.494284	-0.532636	RSFC-preceding
-0.923533	1.1351	RSFC-preceding
-0.0152896	0.677604	RSFC-preceding
0.494533	-0.650103	RSFC-preceding
0.450892	-0.796115	RSFC-preceding
0.465401	0.725343	RSFC-preceding
-0.0981997	0.122906	RSFC-preceding
1.97079	0.160205	RSFC-preceding
1.27246	1.53014	RSFC-preceding
1.18559	1.28091	RSFC-preceding
2.07442	0.94021	RSFC-preceding
-0.394227	0.584133	RSFC-preceding
1.14753	-0.413825	RSFC-preceding
1.37364	0.186029	RSFC-preceding
-0.750175	-0.407973	RSFC-preceding
-0.923533	-0.217615	RSFC-preceding
-0.462062	0.619811	RSFC-preceding
1.3303	0.614526	RSFC-preceding
-0.356352	-1.27501	RSFC-preceding
-0.399691	-2.53266	RSFC-preceding
1.63312	-0.538404	RSFC-preceding
-0.122131	0.59499	RSFC-preceding
-0.252714	0.0513407	RSFC-preceding
-0.175457	-0.0678465	RSFC-preceding
-0.923533	1.06445	RSFC-preceding
-0.309998	-1.04956	RSFC-preceding
1.57696	-1.71244	RSFC-preceding
-0.721345	-1.64967	RSFC-preceding
-0.477514	0.228788	RSFC-preceding
0.564893	-1.24756	RSFC-preceding
-0.923533	-0.144779	RSFC-preceding
0.599376	1.48216	RSFC-preceding
-0.76883	-0.590385	RSFC-preceding
-0.504083	0.739213	RSFC-preceding
-0.622041	-1.48973	RSFC-preceding
-0.923533	2.10257	RSFC-preceding
0.065171	1.84257	RSFC-preceding
-0.923533	-1.02244	RSFC-preceding
-0.923533	-0.802231	RSFC-preceding
-0.923533	-0.933087	RSFC-preceding
-0.923533	0.839713	RSFC-preceding
-0.923533	0.657287	RSFC-preceding
-0.497676	-0.782421	RSFC-preceding
0.028992	-1.6707	RSFC-preceding
0.228542	-0.488492	RSFC-preceding
-0.417969	-0.526446	RSFC-preceding
-0.923533	-0.499251	RSFC-preceding
-0.923533	-0.357482	RSFC-preceding
-0.923533	-0.473495	RSFC-preceding
-0.923533	-0.764884	RSFC-preceding
-0.113274	-2.54654	RSFC-preceding
1.0893	1.42476	RSFC-preceding
1.35555	2.50307	RSFC-preceding
2.86301	2.46732	RSFC-preceding
2.43621	0.529157	RSFC-preceding
3.16618	0.635555	RSFC-preceding
-0.367658	-0.125961	RSFC-preceding
-0.106302	-0.28575	RSFC-preceding
1.76916	0.601084	RSFC-preceding
0.271316	-0.173137	RSFC-preceding
0.804579	1.44067	RSFC-preceding
0.0749695	-0.81417	RSFC-preceding
-0.18111	-0.0757906	RSFC-preceding
0.0237159	-0.659506	RSFC-preceding
-0.566454	-1.13617	RSFC-preceding
-0.510866	-0.83663	RSFC-preceding
0.00166933	0.725385	RSFC-preceding
-0.76361	-0.534371	RSFC-preceding
-0.290401	0.844363	RSFC-preceding
-0.899037	-0.814258	RSFC-preceding
-0.923533	0.422281	RSFC-preceding
-0.882078	-1.33068	RSFC-preceding
-0.865684	-0.896714	RSFC-preceding
-0.923533	0.673852	RSFC-preceding
-0.772787	-0.715471	RSFC-preceding
-0.899979	0.00845185	RSFC-preceding
-0.599618	-0.61403	RSFC-preceding
-0.923533	0.214262	RSFC-preceding
-0.895268	0.575612	RSFC-preceding
-0.695907	0.834371	RSFC-preceding
-0.923533	-1.20824	RSFC-preceding
-0.923533	-0.347789	RSFC-preceding
-0.761481	-0.664861	RSFC-preceding
-0.699675	1.41516	RSFC-preceding
0.327657	-0.914598	RSFC-preceding
0.983778	-1.03084	RSFC-preceding
-0.0623976	0.24682	RSFC-preceding
0.438889	-0.591488	RSFC-preceding
-0.892253	0.386422	RSFC-preceding
2.7345	0.949927	RSFC-preceding
1.75032	2.67808	RSFC-preceding
-0.923533	-1.06296	RSFC-preceding
0.605971	0.187667	RSFC-preceding
-0.299822	0.294671	RSFC-preceding
-0.314897	0.821225	RSFC-preceding
-0.923533	1.11524	RSFC-preceding
0.299204	-0.972038	RSFC-preceding
-0.219173	-1.18907	RSFC-preceding
0.00920662	0.0834483	RSFC-preceding
-0.923533	0.379237	RSFC-preceding
1.41039	0.241342	RSFC-preceding
0.35611	0.189181	RSFC-preceding
1.40737	0.544196	RSFC-preceding
0.857491	-1.91647	RSFC-preceding
-0.0232037	0.433686	RSFC-preceding
-0.923533	-1.64271	RSFC-preceding
1.28301	0.402688	RSFC-preceding
-0.923533	-0.269337	RSFC-preceding
-0.00115715	0.289973	RSFC-preceding
0.0514154	0.837586	RSFC-preceding
0.427526	-0.562276	RSFC-preceding
1.59675	0.539274	RSFC-preceding
-0.923533	-1.79666	RSFC-preceding
3.03995	0.100068	RSFC-preceding
0.259445	0.527373	RSFC-preceding
2.1091	1.21661	RSFC-preceding
0.102857	-1.88375	RSFC-preceding
-0.780324	-0.791011	RSFC-preceding
0.68321	0.657423	RSFC-preceding
0.851499	1.19075	RSFC-preceding
-0.801052	0.223333	RSFC-preceding
1.39644	0.0190704	RSFC-preceding
-0.923533	0.199027	FC-music listening
-0.7628	-0.328062	FC-music listening
-2.65576e-05	0.0773831	FC-music listening
-0.923533	-0.409609	FC-music listening
-0.768453	0.863751	FC-music listening
-0.923533	-1.20207	FC-music listening
-0.923533	1.53797	FC-music listening
-0.434815	0.00487219	FC-music listening
-0.923533	-1.56066	FC-music listening
0.0870291	1.36066	FC-music listening
-0.923533	-1.18393	FC-music listening
-0.209375	0.204814	FC-music listening
-0.553716	0.107421	FC-music listening
-0.923533	0.286344	FC-music listening
-0.0190582	-0.28819	FC-music listening
-0.622041	-1.25663	FC-music listening
0.16423	-0.296377	FC-music listening
0.433933	-2.07385	FC-music listening
-0.0326253	-0.611055	FC-music listening
-0.748291	1.7221	FC-music listening
-0.589461	-0.222592	FC-music listening
0.108887	-0.724283	FC-music listening
-0.247815	0.879667	FC-music listening
-0.196184	0.582076	FC-music listening
-0.536305	1.12233	FC-music listening
-0.097446	-1.31477	FC-music listening
-0.444915	1.16899	FC-music listening
-0.923533	1.08078	FC-music listening
0.143031	0.391173	FC-music listening
-0.796341	2.39994	FC-music listening
-0.923533	-1.32772	FC-music listening
-0.294546	1.15373	FC-music listening
-0.923533	-1.00596	FC-music listening
-0.504836	0.459162	FC-music listening
-0.224638	-0.00767825	FC-music listening
-0.923533	-1.06281	FC-music listening
-0.923533	-0.794559	FC-music listening
-0.866815	-0.836675	FC-music listening
-0.736608	-0.0824476	FC-music listening
-0.414766	-0.307134	FC-music listening
0.271222	-1.83161	FC-music listening
1.33445	3.19744	FC-music listening
-0.43587	0.948772	FC-music listening
-0.76525	-0.398186	FC-music listening
-0.395866	-0.406636	FC-music listening
-0.594719	2.0508	FC-music listening
-0.923533	-1.02737	FC-music listening
0.960789	-0.747829	FC-music listening
1.09533	0.670876	FC-music listening
1.0027	1.02816	FC-music listening
-0.104983	1.08283	FC-music listening
-0.586051	-0.0782996	FC-music listening
-0.0665431	-1.16172	FC-music listening
0.405668	0.0430876	FC-music listening
-0.802936	-1.70828	FC-music listening
0.30693	-0.718181	FC-music listening
-0.744334	-0.0530181	FC-music listening
0.967008	1.04083	FC-music listening
0.901433	-1.49395	FC-music listening
0.211394	-0.185123	FC-music listening
1.44525	-0.240485	FC-music listening
-0.202591	0.151074	FC-music listening
0.253603	0.027937	FC-music listening
-0.830259	-0.0860254	FC-music listening
0.902564	0.150433	FC-music listening
1.60918	0.855887	FC-music listening
-0.923533	-1.29813	FC-music listening
-0.387443	-0.592837	FC-music listening
-0.923533	-0.573335	FC-music listening
-0.872279	0.184556	FC-music listening
0.947599	-1.18491	FC-music listening
1.24023	-0.404037	FC-music listening
1.57508	0.807681	FC-music listening
-0.923533	0.860361	FC-music listening
1.66451	2.06545	FC-music listening
0.140544	-1.46472	FC-music listening
0.855267	0.320013	FC-music listening
2.59638	-0.970185	FC-music listening
-0.791008	1.16224	FC-music listening
1.08647	0.0862513	FC-music listening
1.74862	1.32795	FC-music listening
-0.923533	-0.338426	FC-music listening
2.04069	0.754462	FC-music listening
0.294305	-0.541964	FC-music listening
-0.923533	1.26529	FC-music listening
2.68118	-0.755402	FC-music listening
-0.923533	-0.140181	FC-music listening
0.110018	-0.574656	FC-music listening
-0.39027	0.411292	FC-music listening
-0.405344	-1.26338	FC-music listening
-0.662875	0.198164	FC-music listening
-0.923533	-0.237538	FC-music listening
-0.900921	-1.61334	FC-music listening
-0.105737	0.336709	FC-music listening
0.453624	-0.513343	FC-music listening
-0.303968	1.53602	FC-music listening
0.184449	0.0779531	FC-music listening
-0.166921	-2.09154	FC-music listening
0.408871	-0.615788	FC-music listening
0.7179	-1.55325	FC-music listening
1.19445	-1.05731	FC-music listening
-0.709662	-0.956011	FC-music listening
-0.382356	-0.719029	FC-music listening
-0.544596	1.49372	FC-music listening
-0.923533	-0.320113	FC-music listening
-0.565022	0.615205	FC-music listening
-0.187705	0.435721	FC-music listening
-0.746595	-1.05434	FC-music listening
-0.444915	-1.18819	FC-music listening
-0.303534	0.274674	FC-music listening
0.839251	-0.313654	FC-music listening
-0.923533	1.30813	FC-music listening
0.0826952	-1.72333	FC-music listening
-0.627694	0.387615	FC-music listening
-0.0908509	0.44699	FC-music listening
0.253792	1.02708	FC-music listening
-0.842507	1.11324	FC-music listening
-0.923533	0.300678	FC-music listening
-0.204099	0.914784	FC-music listening
0.986605	-0.575392	FC-music listening
-0.923533	0.846019	FC-music listening
1.69707	0.105925	FC-music listening
1.13396	1.15541	FC-music listening
-0.407794	-0.20921	FC-music listening
1.3075	-1.21657	FC-music listening
-0.923533	-0.84878	FC-music listening
-0.857582	-0.606241	FC-music listening
-0.923533	-0.0687243	FC-music listening
-0.923533	0.329878	FC-music listening
-0.923533	-1.33291	FC-music listening
-0.923533	1.0914	FC-music listening
-0.923533	0.572578	FC-music listening
-0.742638	0.517087	FC-music listening
-0.923533	-1.45453	FC-music listening
-0.68705	0.945272	FC-music listening
0.109829	-1.19713	FC-music listening
1.46013	-0.330915	FC-music listening
2.82689	1.91878	FC-music listening
-0.695341	2.06743	FC-music listening
0.833974	2.23495	FC-music listening
2.05181	2.21806	FC-music listening
-0.923533	-1.86971	FC-music listening
-0.923533	-0.0259384	FC-music listening
2.24609	-1.63142	FC-music listening
-0.441146	0.109552	FC-music listening
1.1545	-1.78276	FC-music listening
-0.923533	-0.370607	FC-music listening
-0.923533	-1.66658	FC-music listening
1.48463	0.133477	FC-music listening
-0.923533	0.278859	FC-music listening
2.05068	1.42787	FC-music listening
2.34803	-2.06184	FC-music listening
1.25474	0.269114	FC-music listening
-0.743203	1.24099	FC-music listening
2.69663	0.546139	FC-music listening
3.10515	0.642181	FC-music listening
-0.923533	-0.589514	FC-music listening
0.0391673	-1.27099	FC-music listening
0.474257	-1.18439	FC-music listening
-0.923533	0.496073	FC-music listening
-0.484787	-0.826545	FC-music listening
-0.89263	-2.40186	FC-music listening
-0.923533	1.24004	FC-music listening
-0.923533	1.30426	FC-music listening
-0.923533	1.44185	FC-music listening
-0.771091	-1.74408	FC-music listening
-0.887731	0.495822	FC-music listening
-0.625622	0.679623	FC-music listening
-0.923533	-0.0566128	FC-music listening
-0.775237	-0.47977	FC-music listening
0.224019	-1.01802	FC-music listening
0.43431	-0.613779	FC-music listening
0.0418054	-0.943974	FC-music listening
1.66854	-0.965013	FC-music listening
-0.855697	-0.00593877	FC-music listening
1.46609	0.461414	FC-music listening
-0.494284	-0.461348	FC-music listening
-0.923533	0.466353	FC-music listening
-0.0152896	-0.741068	FC-music listening
0.494533	-0.39067	FC-music listening
0.450892	0.559505	FC-music listening
0.465401	0.762499	FC-music listening
-0.0981997	0.802188	FC-music listening
1.97079	0.68718	FC-music listening
1.27246	0.55318	FC-music listening
1.18559	-1.34775	FC-music listening
2.07442	0.919606	FC-music listening
-0.394227	-0.0405209	FC-music listening
1.14753	0.998581	FC-music listening
1.37364	-0.123255	FC-music listening
-0.750175	-0.274532	FC-music listening
-0.923533	-0.754977	FC-music listening
-0.462062	0.016279	FC-music listening
1.3303	-1.31228	FC-music listening
-0.356352	-0.310651	FC-music listening
-0.399691	-0.868389	FC-music listening
1.63312	-0.94663	FC-music listening
-0.122131	1.10165	FC-music listening
-0.252714	-1.61099	FC-music listening
-0.175457	1.98096	FC-music listening
-0.923533	0.596916	FC-music listening
-0.309998	1.12706	FC-music listening
1.57696	-1.16444	FC-music listening
-0.721345	0.0900843	FC-music listening
-0.477514	0.589083	FC-music listening
0.564893	-0.228097	FC-music listening
-0.923533	0.457952	FC-music listening
0.599376	0.810782	FC-music listening
-0.76883	-0.551264	FC-music listening
-0.504083	0.476458	FC-music listening
-0.622041	-0.0566627	FC-music listening
-0.923533	0.545536	FC-music listening
0.065171	0.421197	FC-music listening
-0.923533	0.161686	FC-music listening
-0.923533	-1.99504	FC-music listening
-0.923533	-0.0449112	FC-music listening
-0.923533	-0.149546	FC-music listening
-0.923533	0.325358	FC-music listening
-0.497676	-0.44975	FC-music listening
0.028992	1.45687	FC-music listening
0.228542	-1.98986	FC-music listening
-0.417969	-2.30371	FC-music listening
-0.923533	-0.978328	FC-music listening
-0.923533	0.292123	FC-music listening
-0.923533	1.17719	FC-music listening
-0.923533	0.899204	FC-music listening
-0.113274	-2.00552	FC-music listening
1.0893	-0.0819525	FC-music listening
1.35555	0.606006	FC-music listening
2.86301	0.577956	FC-music listening
2.43621	1.60388	FC-music listening
3.16618	0.848648	FC-music listening
-0.367658	0.443203	FC-music listening
-0.106302	1.14042	FC-music listening
1.76916	-1.32052	FC-music listening
0.271316	0.945541	FC-music listening
0.804579	-0.161823	FC-music listening
0.0749695	-1.23008	FC-music listening
-0.18111	0.370122	FC-music listening
0.0237159	0.124507	FC-music listening
-0.566454	0.808061	FC-music listening
-0.510866	0.923729	FC-music listening
0.00166933	0.709245	FC-music listening
-0.76361	-1.80659	FC-music listening
-0.290401	0.222049	FC-music listening
-0.899037	-0.719775	FC-music listening
-0.923533	-0.0712548	FC-music listening
-0.882078	-1.09856	FC-music listening
-0.865684	-0.320453	FC-music listening
-0.923533	0.144301	FC-music listening
-0.772787	0.536612	FC-music listening
-0.899979	-0.652924	FC-music listening
-0.599618	-0.94388	FC-music listening
-0.923533	-1.286	FC-music listening
-0.895268	-0.291718	FC-music listening
-0.695907	-0.986515	FC-music listening
-0.923533	0.403209	FC-music listening
-0.923533	-0.82564	FC-music listening
-0.761481	0.457984	FC-music listening
-0.699675	0.400703	FC-music listening
0.327657	-0.372617	FC-music listening
0.983778	0.359233	FC-music listening
-0.0623976	-0.0088822	FC-music listening
0.438889	0.0302717	FC-music listening
-0.892253	0.113919	FC-music listening
2.7345	-1.08859	FC-music listening
1.75032	-0.469517	FC-music listening
-0.923533	1.88509	FC-music listening
0.605971	1.37782	FC-music listening
-0.299822	1.65715	FC-music listening
-0.314897	0.265431	FC-music listening
-0.923533	-0.648466	FC-music listening
0.299204	-0.403546	FC-music listening
-0.219173	1.1661	FC-music listening
0.00920662	-0.22067	FC-music listening
-0.923533	0.463139	FC-music listening
1.41039	1.28174	FC-music listening
0.35611	0.156312	FC-music listening
1.40737	1.56023	FC-music listening
0.857491	0.411606	FC-music listening
-0.0232037	1.05285	FC-music listening
-0.923533	1.35202	FC-music listening
1.28301	1.3912	FC-music listening
-0.923533	0.149064	FC-music listening
-0.00115715	1.4507	FC-music listening
0.0514154	-0.0173528	FC-music listening
0.427526	0.181606	FC-music listening
1.59675	0.0939392	FC-music listening
-0.923533	-1.62782	FC-music listening
3.03995	-0.0701953	FC-music listening
0.259445	0.864496	FC-music listening
2.1091	-1.24654	FC-music listening
0.102857	1.10681	FC-music listening
-0.780324	-0.318291	FC-music listening
0.68321	0.257206	FC-music listening
0.851499	-0.18691	FC-music listening
-0.801052	0.878904	FC-music listening
1.39644	-0.361319	FC-music listening
-0.934312	-0.787962	RSFC-following
-0.763533	0.999753	RSFC-following
0.0469172	1.45269	RSFC-following
-0.769539	-0.0904873	RSFC-following
-0.934312	0.402174	RSFC-following
-0.934312	-0.0879075	RSFC-following
-0.934312	-0.00278229	RSFC-following
0.139414	0.508421	RSFC-following
-0.934312	-1.93372	RSFC-following
-0.54138	0.0998005	RSFC-following
-0.934312	1.12415	RSFC-following
0.026696	-0.839688	RSFC-following
0.22144	-1.35147	RSFC-following
0.508001	-0.520159	RSFC-following
0.0122809	0.458991	RSFC-following
-0.57936	0.745905	RSFC-following
0.162639	0.767523	RSFC-following
-0.216359	0.588006	RSFC-following
-0.522881	0.871596	RSFC-following
-0.0565914	-0.351539	RSFC-following
-0.425779	-1.14816	RSFC-following
0.198917	0.84224	RSFC-following
-0.79917	0.741948	RSFC-following
-0.934312	-0.770021	RSFC-following
-0.934312	0.254614	RSFC-following
-0.489446	0.249232	RSFC-following
-0.191733	-0.60836	RSFC-following
-0.934312	1.01255	RSFC-following
-0.874049	-0.0335886	RSFC-following
-0.735704	-0.824183	RSFC-following
0.33512	-1.03203	RSFC-following
1.4648	-0.4637	RSFC-following
-0.416169	-2.01361	RSFC-following
-0.373664	0.72996	RSFC-following
-0.584946	0.350184	RSFC-following
-0.934312	-0.358373	RSFC-following
1.21074	0.111433	RSFC-following
1.11231	-0.267507	RSFC-following
-0.0645998	0.99405	RSFC-following
-0.0237569	-0.211722	RSFC-following
0.477969	0.38271	RSFC-following
-0.806178	0.390665	RSFC-following
-0.743912	0.00376414	RSFC-following
1.0744	-1.27622	RSFC-following
1.00472	0.163769	RSFC-following
1.58253	1.5235	RSFC-following
-0.934312	0.189514	RSFC-following
-0.168309	-0.987478	RSFC-following
-0.835208	-0.180866	RSFC-following
1.00592	-0.214275	RSFC-following
1.75671	-0.859934	RSFC-following
-0.364715	0.0530482	RSFC-following
-0.934312	-0.675098	RSFC-following
-0.879855	0.593632	RSFC-following
1.3647	-0.61223	RSFC-following
1.72047	2.39397	RSFC-following
2.23862	-0.534244	RSFC-following
1.81549	0.224673	RSFC-following
0.196274	-0.730636	RSFC-following
0.955671	0.184511	RSFC-following
-0.793505	0.113846	RSFC-following
1.20133	0.558842	RSFC-following
1.90487	0.40666	RSFC-following
2.21519	1.17703	RSFC-following
0.359645	1.04053	RSFC-following
-0.934312	-0.0920855	RSFC-following
-0.934312	0.173186	RSFC-following
0.16384	-0.840902	RSFC-following
-0.367718	-1.19735	RSFC-following
-0.657362	0.671959	RSFC-following
-0.934312	0.464178	RSFC-following
-0.910287	0.580478	RSFC-following
0.528923	0.619577	RSFC-following
1.28462	0.886401	RSFC-following
-0.276022	0.132888	RSFC-following
-0.130409	0.0930444	RSFC-following
0.481373	-1.77494	RSFC-following
0.809718	1.15476	RSFC-following
-0.707074	0.581851	RSFC-following
-0.359309	-1.11462	RSFC-following
-0.53169	1.07777	RSFC-following
-0.553393	1.26906	RSFC-following
-0.152492	-0.46675	RSFC-following
-0.746315	-0.283847	RSFC-following
0.938653	0.149665	RSFC-following
-0.934312	1.6454	RSFC-following
-0.619982	1.07947	RSFC-following
-0.049584	-0.226677	RSFC-following
0.3166	-0.438116	RSFC-following
-0.934312	1.67266	RSFC-following
-0.16991	-0.38899	RSFC-following
1.09522	-1.12242	RSFC-following
1.85009	-2.6547	RSFC-following
1.25178	1.08908	RSFC-following
-0.386337	0.579054	RSFC-following
-0.934312	-0.962128	RSFC-following
-0.864239	-0.070174	RSFC-following
-0.934312	-1.00064	RSFC-following
-0.934312	1.54913	RSFC-following
-0.934312	-1.05455	RSFC-following
-0.934312	1.13729	RSFC-following
-0.934312	0.966532	RSFC-following
-0.683049	1.83558	RSFC-following
0.16364	-0.252241	RSFC-following
3.05053	0.674203	RSFC-following
-0.691858	0.663197	RSFC-following
0.933047	-0.883544	RSFC-following
-0.934312	-1.20712	RSFC-following
-0.934312	-0.325041	RSFC-following
2.43342	1.54671	RSFC-following
1.2736	-1.15748	RSFC-following
-0.934312	0.416943	RSFC-following
-0.934312	-0.474934	RSFC-following
-0.934312	-0.911192	RSFC-following
2.2258	-0.0329702	RSFC-following
2.54173	1.19567	RSFC-following
-0.742711	-0.899502	RSFC-following
2.91212	1.47783	RSFC-following
-0.934312	0.0889204	RSFC-following
0.0885609	-1.10877	RSFC-following
0.550846	-2.131	RSFC-following
-0.468143	-0.783172	RSFC-following
-0.901478	-0.0327087	RSFC-following
-0.934312	-0.723613	RSFC-following
-0.934312	-1.33707	RSFC-following
-0.934312	0.0845005	RSFC-following
-0.772342	0.672609	RSFC-following
-0.61778	-0.168628	RSFC-following
-0.934312	-0.925521	RSFC-following
-0.776747	0.417348	RSFC-following
0.508401	-0.70409	RSFC-following
0.0913639	-0.25216	RSFC-following
1.81978	0.968026	RSFC-following
1.60467	0.205095	RSFC-following
-0.478234	-1.16703	RSFC-following
-0.934312	-1.27825	RSFC-following
0.572389	-0.95683	RSFC-following
0.52602	1.68091	RSFC-following
0.541436	0.0949884	RSFC-following
2.14091	0.312406	RSFC-following
1.39894	-0.0899339	RSFC-following
1.30664	0.175194	RSFC-following
-0.371922	-0.7162	RSFC-following
1.2662	-0.384558	RSFC-following
1.50645	1.23261	RSFC-following
-0.934312	0.907934	RSFC-following
-0.443998	-0.486942	RSFC-following
1.4604	-0.951916	RSFC-following
-0.377728	0.591558	RSFC-following
1.78214	-2.62076	RSFC-following
-0.0828189	0.244193	RSFC-following
-0.139478	-0.882702	RSFC-following
-0.934312	0.473892	RSFC-following
-0.282428	1.59167	RSFC-following
-0.719487	-0.222909	RSFC-following
-0.460415	1.30184	RSFC-following
0.647147	0.624219	RSFC-following
0.683785	-0.761139	RSFC-following
-0.76994	-0.425428	RSFC-following
-0.488645	0.772799	RSFC-following
-0.934312	-0.568794	RSFC-following
0.11619	2.11572	RSFC-following
-0.934312	-1.19953	RSFC-following
-0.934312	-0.200121	RSFC-following
-0.934312	0.271902	RSFC-following
-0.934312	-0.82099	RSFC-following
0.0777496	0.32015	RSFC-following
0.289772	-1.99141	RSFC-following
-0.397149	0.937469	RSFC-following
-0.934312	-0.842776	RSFC-following
-0.934312	1.07254	RSFC-following
-0.934312	-0.155743	RSFC-following
1.20433	1.51958	RSFC-following
1.48723	0.774239	RSFC-following
3.08891	-0.371674	RSFC-following
-0.343693	-1.28768	RSFC-following
-0.0660012	1.28202	RSFC-following
0.33522	1.09101	RSFC-following
0.901814	-1.98391	RSFC-following
0.126601	0.470221	RSFC-following
0.0721437	-0.89912	RSFC-following
-0.554914	0.249909	RSFC-following
-0.495852	0.639361	RSFC-following
-0.764394	-0.729878	RSFC-following
-0.261606	-2.69639	RSFC-following
-0.908285	1.83144	RSFC-following
-0.890266	-0.375899	RSFC-following
-0.872848	0.171747	RSFC-following
-0.934312	2.01366	RSFC-following
-0.909286	0.416523	RSFC-following
-0.590151	-1.21003	RSFC-following
-0.934312	1.57409	RSFC-following
-0.692458	0.447239	RSFC-following
-0.934312	0.251199	RSFC-following
-0.934312	-0.271229	RSFC-following
-0.696463	-1.63566	RSFC-following
0.395083	0.173656	RSFC-following
1.09221	0.55632	RSFC-following
0.513266	0.195618	RSFC-following
-0.901077	0.228823	RSFC-following
2.95237	1.78436	RSFC-following
-0.934312	-0.893495	RSFC-following
0.690793	0.483573	RSFC-following
-0.271617	-0.898868	RSFC-following
-0.934312	0.429602	RSFC-following
0.364851	-0.869637	RSFC-following
-0.185927	0.851541	RSFC-following
-0.934312	-0.335138	RSFC-following
1.54549	0.820159	RSFC-following
0.425314	0.438868	RSFC-following
0.958033	0.443409	RSFC-following
0.0222914	-0.901896	RSFC-following
-0.934312	0.594358	RSFC-following
-0.934312	0.4778	RSFC-following
0.045716	0.105275	RSFC-following
0.101575	-0.691503	RSFC-following
1.7435	-0.075728	RSFC-following
-0.934312	-0.304274	RSFC-following
0.322606	-1.07983	RSFC-following
2.28787	0.117685	RSFC-following
0.156232	-1.04985	RSFC-following
0.772859	2.34218	RSFC-following
0.951666	0.271274	RSFC-following
-0.804176	-0.561144	RSFC-following

## Sheet: Figure2F
Method	time	r
LOPOCV	20	0.188
LOPOCV	22	0.205
LOPOCV	24	0.299
LOPOCV	26	0.386
LOPOCV	28	0.371
LOPOCV	30	0.345
LOPOCV	32	0.34
LOPOCV	34	0.416
LOPOCV	36	0.498
LOPOCV	38	0.557
LOPOCV	40	0.538
LOTOCV	20	0.069
LOTOCV	22	0.1
LOTOCV	24	0.154
LOTOCV	26	0.224
LOTOCV	28	0.277
LOTOCV	30	0.229
LOTOCV	32	0.213
LOTOCV	34	0.241
LOTOCV	36	0.241
LOTOCV	38	0.235
LOTOCV	40	0.23
LOPOCV	0 to 26	0.337
LOPOCV	2 to 28	0.439
LOPOCV	4 to 30	0.438
LOPOCV	6 to 32	0.42
LOPOCV	8 to 34	0.398
LOPOCV	10 to 36	0.439
LOPOCV	12 to 38	0.435
LOPOCV	14 to 40	0.386
LOTOCV	0 to 26	0.152
LOTOCV	2 to 28	0.141
LOTOCV	4 to 30	0.103
LOTOCV	6 to 32	0.206
LOTOCV	8 to 34	0.211
LOTOCV	10 to 36	0.164
LOTOCV	12 to 38	0.24
LOTOCV	14 to 40	0.224

## Sheet: Figure3A
Target	Variable	r
Physio	SCR	0.513
Physio	HR	0.218
Physio	RR	-0.157
Reward	Frontal_Sup_Medial_L	0.51
Reward	Frontal_Sup_Medial_R	0.271
Reward	Frontal_Med_Orb_L	-0.394
Reward	Frontal_Med_Orb_R	-0.25
Reward	Rectus_L	-0.072
Reward	Rectus_R	0.294
Reward	OFCmed_L	0.009
Reward	OFCmed_R	0.319
Reward	OFCant_L	0.278
Reward	OFCant_R	-0.165
Reward	Insula_L	0.506
Reward	Insula_R	0.197
Reward	Hippocampus_L	0.186
Reward	Hippocampus_R	-0.078
Reward	Amygdala_L	0.253
Reward	Amygdala_R	-0.033
Reward	Caudate_L	-0.191
Reward	Caudate_R	-0.223
Reward	Putamen_L	-0.045
Reward	Putamen_R	-0.201
Reward	Pallidum_L	0.019
Reward	Pallidum_R	0.417
Reward	Thal_MDm_L	-0.108
Reward	Thal_MDm_R	0.124
Reward	Thal_MDl_L	0.141
Reward	Thal_MDl_R	-0.287
Reward	ACC_sub_L	0.123
Reward	ACC_sub_R	0.356
Reward	ACC_pre_L	0.564
Reward	ACC_pre_R	-0.243
Reward	ACC_sup_L	-0.008
Reward	ACC_sup_R	-0.044
Reward	N_Acc_L	0.205
Reward	N_Acc_R	0.609
Reward	VTA_L	0.082
Reward	VTA_R	-0.054
Reward	SN_pc_L	0.085
Reward	SN_pc_R	-0.238
Reward	SN_pr_L	0
Reward	SN_pr_R	-0.506
Other	Precentral_L	-0.003
Other	Precentral_R	-0.296
Other	Frontal_Sup_2_L	0.056
Other	Frontal_Sup_2_R	0.268
Other	Frontal_Mid_2_L	-0.235
Other	Frontal_Mid_2_R	0.301
Other	Frontal_Inf_Oper_L	0.303
Other	Frontal_Inf_Oper_R	-0.27
Other	Frontal_Inf_Tri_L	0.106
Other	Frontal_Inf_Tri_R	-0.203
Other	Frontal_Inf_Orb_2_L	-0.265
Other	Frontal_Inf_Orb_2_R	-0.49
Other	Rolandic_Oper_L	-0.12
Other	Rolandic_Oper_R	0.145
Other	Supp_Motor_Area_L	0.091
Other	Supp_Motor_Area_R	0.004
Other	Olfactory_L	-0.218
Other	Olfactory_R	-0.48
Other	OFCpost_L	-0.075
Other	OFCpost_R	0.098
Other	OFClat_L	0.045
Other	OFClat_R	0.259
Other	Cingulate_Mid_L	-0.021
Other	Cingulate_Mid_R	0.042
Other	Cingulate_Post_L	-0.327
Other	Cingulate_Post_R	-0.268
Other	ParaHippocampal_L	-0.196
Other	ParaHippocampal_R	-0.03
Other	Calcarine_L	-0.028
Other	Calcarine_R	0.239
Other	Cuneus_L	-0.032
Other	Cuneus_R	-0.276
Other	Lingual_L	-0.4
Other	Lingual_R	0.051
Other	Occipital_Sup_L	-0.073
Other	Occipital_Sup_R	0.009
Other	Occipital_Mid_L	0.14
Other	Occipital_Mid_R	-0.04
Other	Occipital_Inf_L	0.279
Other	Occipital_Inf_R	-0.273
Other	Fusiform_L	-0.214
Other	Fusiform_R	-0.379
Other	Postcentral_L	0.153
Other	Postcentral_R	-0.263
Other	Parietal_Sup_L	0.35
Other	Parietal_Sup_R	-0.044
Other	Parietal_Inf_L	-0.203
Other	Parietal_Inf_R	0.121
Other	SupraMarginal_L	0.094
Other	SupraMarginal_R	-0.347
Other	Angular_L	0.09
Other	Angular_R	-0.39
Other	Precuneus_L	0.184
Other	Precuneus_R	-0.214
Other	Paracentral_Lobule_L	-0.117
Other	Paracentral_Lobule_R	0.29
Other	Heschl_L	0.185
Other	Heschl_R	-0.267
Other	Temporal_Sup_L	-0.091
Other	Temporal_Sup_R	-0.129
Other	Temporal_Pole_Sup_L	-0.092
Other	Temporal_Pole_Sup_R	0.347
Other	Temporal_Mid_L	-0.204
Other	Temporal_Mid_R	-0.021
Other	Temporal_Pole_Mid_L	0.123
Other	Temporal_Pole_Mid_R	0.363
Other	Temporal_Inf_L	0.234
Other	Temporal_Inf_R	-0.021
Other	Thal_AV_L	-0.279
Other	Thal_AV_R	-0.332
Other	Thal_LP_L	-0.162
Other	Thal_LP_R	-0.182
Other	Thal_VA_L	-0.124
Other	Thal_VA_R	-0.457
Other	Thal_VL_L	0.347
Other	Thal_VL_R	-0.199
Other	Thal_VPL_L	-0.172
Other	Thal_VPL_R	-0.136
Other	Thal_IL_L	0.295
Other	Thal_IL_R	0.155
Other	Thal_Re_L	0.13
Other	Thal_Re_R	-0.099
Other	Thal_LGN_L	-0.245
Other	Thal_LGN_R	0.257
Other	Thal_MGN_L	0.269
Other	Thal_MGN_R	-0.106
Other	Thal_PuI_L	-0.07
Other	Thal_PuI_R	-0.007
Other	Thal_PuM_L	-0.235
Other	Thal_PuM_R	-0.21
Other	Thal_PuA_L	-0.123
Other	Thal_PuA_R	-0.165
Other	Thal_PuL_L	0.043
Other	Thal_PuL_R	0.003
Other	Red_N_L	-0.121
Other	Red_N_R	0.341
Other	LC_L	-0.192
Other	LC_R	0.196
Other	Raphe_D	-0.225
Other	Raphe_M	0.021

## Sheet: Figure3B
Actual SCR	Predicted SCR
-1.07978	-0.31114
-0.891458	-0.938675
0.413915	-0.568864
-0.406825	1.45654
-0.857607	-1.0041
-0.451342	0.0261355
0.328364	-0.394605
-0.794133	-0.841741
0.0715948	-2.08026
1.91409	0.99392
-0.142039	-0.670998
-1.15874	-1.70904
0.454074	-0.213619
-1.11879	-1.25188
0.283991	1.01698
1.31774	0.929571
-1.29207	-0.803748
0.9081	1.88329
-0.696875	0.475496
1.60074	0.856253
-0.944535	-0.679782
-1.01524	-0.35074
-0.319604	0.302651
1.00109	0.385719
0.61034	0.690214
-0.668202	-1.04791
-0.180749	0.327235
-1.11235	1.40491
-0.0560624	0.0418303
2.0912	1.37086
0.184416	0.869481
-1.07955	-1.80142
-1.18467	0.24192
2.49253	0.0680614
0.538972	-0.858425
0.694284	0.251122
-0.4155	-0.0947896
0.960688	2.02956

## Sheet: Figure3C
Actual NAcc_R activity	Predicted NAcc_R activity
-2.24469	-1.52842
-0.225026	-0.933733
0.407473	0.0183785
-0.292526	0.114864
0.0785076	1.78524
0.2824	-0.354319
-2.27798	-1.18549
-0.971269	-3.20759
0.178836	-0.478884
1.32747	1.73368
2.15214	-0.30115
0.819969	1.49998
0.10374	0.48112
-0.205482	0.453203
0.995357	-0.682141
2.19335	2.59826
0.175309	-0.479418
1.30967	0.502651
0.535108	-0.0218932
1.39047	0.177573
-1.41596	0.128807
-1.70322	-1.97363
-1.49295	-0.916816
-3.99018	-0.993677
-1.95341	-0.446269
0.760461	0.591229
1.42495	-0.361045
0.280239	-0.519603
-0.977115	1.51668
-5.45056	-2.5611
1.79297	0.993748
0.594062	0.73782
0.0248785	-0.808058
-1.87453	-0.539048
2.50846	0.267869
-1.69943	-0.975058
-1.46411	-2.20784
-1.28514	0.129023

## Sheet: Figure3D
Actual Insula_L activity	Predicted Insula_L activity
0.0405555	-0.44308
-0.993076	-0.0700293
1.0451	0.0930539
-0.366537	0.164324
-0.580667	-1.28694
-0.302416	-0.381059
-1.50375	-0.936881
0.723175	-0.887465
0.615759	0.227623
-0.0699345	-0.682226
-2.45873	-1.58387
-0.0495878	0.455369
-0.928751	-0.39395
-0.182728	-0.0949671
0.494566	-0.376744
-0.722015	-0.600309
0.0315851	-0.205504
-1.15577	-0.399084
0.313579	-0.343603
0.30038	-0.491214
-0.437463	-1.04877
-0.586794	-0.999448
-1.61505	-0.753669
-1.0765	-0.742088
-1.26942	-1.36556
0.554016	0.388126
-0.93184	0.0827731
-0.0530058	-0.922522
-0.53916	0.799649
-1.60799	-1.25255
-0.256875	-0.48376
-0.330059	-0.00240323
0.0403687	-0.460974
-0.694439	-0.0621258
-0.480462	0.0581687
0.111166	0.179709
-1.11072	-1.20577
-0.432232	-0.593246

## Sheet: Figure3E
Variable	time	r
SCR	20	0.02
SCR	22	0.029
SCR	24	0.094
SCR	26	0.177
SCR	28	0.283
SCR	30	0.288
SCR	32	0.325
SCR	34	0.463
SCR	36	0.547
SCR	38	0.552
SCR	40	0.513
NAcc_R	20	0.079
NAcc_R	22	0.216
NAcc_R	24	0.297
NAcc_R	26	0.277
NAcc_R	28	0.314
NAcc_R	30	0.296
NAcc_R	32	0.355
NAcc_R	34	0.423
NAcc_R	36	0.596
NAcc_R	38	0.695
NAcc_R	40	0.609
Insula_L	20	0.206
Insula_L	22	0.208
Insula_L	24	0.065
Insula_L	26	0.1
Insula_L	28	0.077
Insula_L	30	0.013
Insula_L	32	0.038
Insula_L	34	0.41
Insula_L	36	0.592
Insula_L	38	0.642
Insula_L	40	0.506

[truncated: 14 more sheets: Figure4A, Figure4B, Figure4C, Figure4D, Figure5A, Figure5B, Figure5C, Figure5D, Figure7A, Figure7B, Figure7C, Figure7D, Figure7E, Figure7F]
